# Supplementary material for: HSPA8 Is a New Biomarker of Triple Negative Breast Cancer Related to Prognosis and Immune Infiltration
Source: Dis Markers. 2022 Nov 21;2022:8446857. doi: 10.1155/2022/8446857 (PMC9705114; doi:10.1155/2022/8446857)
Supplement: Supplementary Materials — TCGA-TNBC-data. HSPA8-Clinical data. [file 8446857.f1.zip]

Archive with 2 entries (2 files):
- HSPA8-Clinical data (1).doc
- TCGA-TNBC-data (1).doc
