# Supplementary material for: HSPA8 Is a New Biomarker of Triple Negative Breast Cancer Related to Prognosis and Immune Infiltration
Source: Dis Markers. 2022 Nov 21;2022:8446857. doi: 10.1155/2022/8446857 (PMC9705114; doi:10.1155/2022/8446857)
Supplement: Supplementary Materials — TCGA-TNBC-data. HSPA8-Clinical data. [file 8446857.f1.zip › HSPA8-Clinical data (1).doc]

[HSPA8-Clinical data]


Serial number,age,age2,yue,group,ly,his,CK5/6,DFS,HSPA8,status,Survival
1,39,2,0,1,0,2,0,0,0,0,70
2,41,2,0,3,1,3,1,0,0,0,62
3,47,2,0,3,1,3,1,1,1,1,23
4,39,2,0,3,1,3,1,1,1,0,63
5,56,2,1,3,1,2,0,1,0,0,61
6,48,2,0,2,0,3,1,0,0,0,71
7,79,3,1,2,1,2,0,0,0,0,62
8,71,3,1,2,1,3,1,0,1,0,64
9,74,3,1,1,0,3,1,0,0,0,69
10,61,3,1,3,1,3,1,1,1,1,32
11,47,2,0,3,1,3,1,1,0,0,61
12,68,3,1,2,1,2,0,0,0,0,62
13,53,2,1,3,1,3,1,1,1,0,62
14,64,3,1,3,1,3,0,0,0,0,64
15,61,3,1,3,1,2,0,0,1,0,68
16,58,3,1,2,0,3,1,0,1,0,67
17,56,2,1,3,1,2,0,0,0,0,69
18,35,2,0,3,1,3,1,1,1,1,19
19,48,2,0,2,1,3,0,1,0,0,62
20,47,2,0,3,1,3,1,1,1,1,13
21,61,3,1,2,1,3,1,1,1,0,67
22,62,3,1,3,1,3,1,1,0,0,65
23,54,2,1,3,1,2,0,0,0,0,69
24,53,2,1,2,0,3,1,0,1,0,62
25,57,3,1,3,1,2,0,0,0,0,63
26,63,3,1,4,1,3,1,1,1,1,34
27,60,3,1,2,0,3,0,0,0,0,67
28,54,2,1,2,0,3,1,0,1,0,62
29,44,2,0,2,1,2,0,1,0,1,27
30,58,3,1,3,1,2,0,0,0,0,63
31,41,2,0,3,1,2,1,1,0,1,11
32,55,2,1,2,1,2,0,0,0,0,61
33,42,2,0,2,0,3,1,1,1,1,29
34,59,3,1,3,1,2,0,1,0,1,39
35,54,2,1,1,0,3,1,0,1,0,63
36,59,3,1,2,1,2,1,0,0,0,68
37,53,2,1,3,1,2,0,1,0,0,64
38,52,2,1,2,0,3,1,0,0,0,62
39,54,2,1,1,0,3,0,0,0,0,67
40,47,2,0,2,1,3,1,1,1,0,65
41,49,2,0,4,1,2,0,1,0,0,62
42,42,2,0,3,1,3,1,1,1,0,64
43,32,1,0,2,1,3,1,0,1,0,67
44,24,1,0,1,0,2,1,0,0,0,69
45,29,1,0,2,1,2,1,1,1,0,62
46,29,1,0,1,0,3,1,0,0,0,61
47,70,3,1,3,1,3,1,1,1,0,62
48,40,2,0,3,1,3,1,1,0,0,63
49,42,2,0,3,1,3,1,1,1,0,65
50,31,1,0,2,0,2,0,0,0,0,62
51,33,1,0,2,0,3,1,0,0,0,64
52,37,2,0,2,1,2,0,0,1,0,65
53,39,2,0,1,0,3,0,0,0,0,62
54,38,2,0,2,1,2,0,0,1,0,64
55,37,2,0,2,0,3,1,0,0,0,67
56,41,2,0,1,0,3,0,0,0,0,69
57,41,2,0,3,1,3,1,1,1,1,21
58,42,2,0,2,1,3,1,0,0,0,61
59,43,2,0,1,0,2,0,0,0,0,62
60,44,2,0,2,0,3,0,0,1,0,63
61,45,2,0,2,0,3,1,0,0,0,65
62,44,2,0,2,1,2,0,0,0,0,62
63,46,2,0,1,0,3,1,0,1,0,64
64,48,2,0,2,1,3,0,0,0,0,63
65,49,2,1,3,1,2,0,0,0,0,65
66,50,2,1,2,1,3,1,0,1,0,62
67,47,2,0,1,0,3,0,0,0,0,64
68,45,2,0,1,0,3,1,1,0,1,13
69,43,2,0,2,0,3,0,0,0,0,65
70,43,2,0,2,1,2,0,0,1,0,62
71,45,2,0,1,0,3,1,0,0,0,64
72,44,2,0,2,0,2,0,0,1,0,63
73,39,2,0,3,1,3,1,1,0,1,10
74,40,2,0,4,1,3,1,1,1,1,31
75,52,2,1,2,0,3,1,0,0,0,64
76,42,2,0,2,1,3,1,0,1,0,67
77,39,2,0,2,1,3,1,1,0,1,21
78,41,2,0,1,0,2,0,0,0,0,64
79,40,2,0,2,1,2,0,0,0,0,67
80,45,2,0,2,0,3,1,0,1,0,62
81,46,2,0,3,1,2,0,1,0,0,63
82,43,2,0,2,0,3,1,0,0,0,65
83,38,2,0,3,1,3,1,1,1,1,23
84,36,2,0,2,1,2,1,1,1,1,19
85,37,2,0,4,1,3,1,1,1,1,27
86,42,2,0,2,1,2,0,0,1,0,69
87,42,2,0,2,0,3,1,0,0,0,61
88,38,2,0,1,0,2,0,0,0,0,60
89,52,2,0,2,0,3,1,1,1,1,22
90,53,2,1,4,1,3,1,1,1,1,11
91,39,2,0,2,1,2,0,0,1,0,64
92,31,1,0,2,0,3,1,0,0,0,64
93,34,1,0,4,1,3,1,1,1,1,9
94,51,2,1,3,1,2,0,0,0,0,65
95,43,2,0,2,0,3,0,0,0,0,61
96,32,1,0,2,1,3,1,1,0,1,19
97,47,2,0,2,1,3,1,0,1,0,67
98,46,2,0,3,1,2,0,1,1,1,42
99,43,2,0,1,0,2,0,0,0,0,62
100,25,1,0,2,1,3,1,1,1,1,18
101,45,2,0,2,1,3,1,0,1,0,64
102,42,2,0,1,0,2,0,0,0,0,65
103,41,2,0,2,0,3,1,0,0,0,62
104,71,3,1,3,1,3,1,1,1,1,38
105,50,2,1,2,0,2,0,0,0,0,68
106,38,2,0,2,1,3,1,0,1,0,63
107,27,1,0,2,1,2,1,1,0,1,23
108,45,2,0,1,0,2,0,0,0,0,64
109,47,2,0,2,1,3,1,0,1,0,61
110,28,1,0,3,1,3,1,1,1,1,27
111,44,2,0,2,1,2,0,0,1,0,65
112,43,2,0,2,0,3,1,0,0,0,69
