# Supplementary material for: HSPA8 Is a New Biomarker of Triple Negative Breast Cancer Related to Prognosis and Immune Infiltration
Source: Dis Markers. 2022 Nov 21;2022:8446857. doi: 10.1155/2022/8446857 (PMC9705114; doi:10.1155/2022/8446857)
Supplement: Supplementary Materials — TCGA-TNBC-data. HSPA8-Clinical data. [file 8446857.f1.zip › TCGA-TNBC-data (1).doc]

[TCGA-TNBC-data]


id,HSPA8,age,pri,ly,M,N,T,status,Survival
3,10.23027119,2,2,0,0,0,2,1,0.333333333
4,9.574348046,2,1,0,0,0,1,1,34.2
5,9.464118534,1,2,1,0,1,2,1,40.1
6,10.65982079,1,2,1,0,1,2,1,40.1
7,9.029382446,1,2,0,0,0,2,1,19.46666667
9,10.73279094,2,1,1,0,2,2,1,13.7
10,9.85742753,2,1,0,0,0,2,1,80.2
11,9.809684376,1,2,1,0,1,2,1,8.866666667
12,10.10474953,1,1,0,0,0,2,1,21.46666667
16,8.558871003,2,2,1,0,1,3,0,10.73333333
17,10.08775822,1,2,0,0,0,2,1,10.43333333
19,9.115788683,2,2,0,0,0,1,1,23.36666667
20,9.30519371,1,1,0,0,0,1,1,51.13333333
21,9.397049006,1,2,0,0,0,2,1,83.76666667
22,10.23045994,1,1,1,0,2,2,0,7.966666667
23,10.57614913,1,1,0,0,0,2,1,30.23333333
24,10.49132066,1,1,1,0,2,1,0,17.46666667
25,9.66600808,1,2,1,0,2,2,1,61.2
26,10.02383507,1,2,1,0,2,2,1,61.2
27,10.37820194,1,1,0,0,0,3,0,14.86666667
28,9.280024561,1,1,1,0,1,2,0,56.46666667
29,7.400734139,1,1,1,0,1,2,0,56.46666667
30,10.45035725,1,1,0,0,0,2,1,9.5
31,10.38056458,1,2,1,0,2,2,1,21.16666667
32,9.352608137,1,2,1,0,1,1,1,20.23333333
33,10.55635546,2,2,0,0,0,1,1,4.966666667
35,9.817646247,1,2,0,0,0,1,1,108.2333333
36,9.914474177,1,2,0,0,0,1,1,108.2333333
37,10.28977834,1,2,0,0,0,1,1,75.93333333
38,9.350073147,2,2,0,0,0,2,1,19.53333333
41,9.5808194,1,1,1,0,2,2,1,7.166666667
42,9.766895121,1,2,1,0,2,2,1,32.4
43,9.524870212,1,1,0,0,0,2,1,2.633333333
44,9.441843256,1,2,0,0,0,1,1,52.4
45,9.812737857,2,2,0,0,0,2,1,16.63333333
46,10.39314485,2,2,1,0,1,1,0,115.7333333
47,10.92615366,2,1,1,0,1,3,1,17.73333333
50,9.757460356,1,2,0,0,0,2,1,19.46666667
52,9.051403253,1,2,1,0,1,2,1,17.5
55,9.080324402,1,2,1,0,1,2,1,47.8
56,9.514192577,1,1,1,0,1,2,1,92.33333333
59,8.936127335,1,1,0,0,0,3,1,7.566666667
60,9.968018258,1,2,0,0,0,1,1,73.1
61,10.35755816,1,1,1,0,1,2,0,36.43333333
63,9.443942942,1,2,1,0,1,2,1,85.26666667
65,9.557167457,1,2,0,0,0,1,1,71.13333333
66,8.413025742,1,2,0,0,0,2,1,16.26666667
67,9.938550798,1,2,0,0,1,2,0,51.86666667
68,9.273584777,1,2,0,0,1,2,0,51.86666667
69,7.701655124,1,2,0,0,1,2,0,51.86666667
70,10.66179615,2,1,0,0,0,1,1,62.36666667
71,9.064702032,1,1,0,0,0,2,0,47.96666667
72,9.901554291,1,1,0,0,0,2,1,34.23333333
73,10.64772774,1,2,0,0,0,2,1,0.533333333
74,7.312006304,2,1,0,0,0,2,1,20.36666667
75,10.08763343,1,2,0,0,0,2,0,32.23333333
76,9.383316868,1,2,0,0,0,2,1,0.333333333
77,9.209486566,1,1,1,0,1,2,1,17.76666667
78,10.07784446,1,2,0,0,0,1,1,53.46666667
79,9.90533757,1,2,0,0,0,1,1,53.46666667
80,9.88557767,2,1,0,0,0,2,1,25.33333333
81,10.78666501,1,2,0,0,0,2,1,24.06666667
83,10.32568961,1,2,0,0,0,1,1,58.06666667
84,10.08702078,1,1,1,0,1,2,1,1.733333333
85,10.92434472,1,1,0,0,0,2,1,68.26666667
86,10.69310773,1,1,0,0,0,2,1,0.333333333
87,9.997303546,2,1,1,0,2,1,1,12.2
90,9.182321201,1,1,0,0,0,2,1,108.7
93,9.706918736,2,2,0,0,0,3,1,0.8
94,7.919179258,1,2,0,0,0,2,0,95.13333333
95,9.925004431,1,2,1,0,2,2,1,16.7
96,9.405858492,1,1,1,0,1,1,1,15
97,9.062192786,1,1,1,0,1,1,1,15
99,10.21532745,1,2,1,0,1,2,1,18.46666667
100,7.496129653,2,2,1,0,1,1,0,115.7333333
101,9.269120948,2,1,0,0,0,2,1,39.13333333
